# Supplementary material for: ERP markers are associated with neurodevelopmental outcomes in 1–5 month old infants in rural Africa and the UK
Source: Neuroimage. 2020 Apr 15;210:116591. doi: 10.1016/j.neuroimage.2020.116591 (PMC7068721; doi:10.1016/j.neuroimage.2020.116591)
Supplement: Multimedia component 2 [file mmc2.xml]

<?xml version="1.0" encoding="utf-8" standalone="no"?>
<data>
  <datasets>
    <author>lk466@cam.ac.uk;laura.k.katus@gmail.com</author>
    <type>0</type>
    <dataset>
      <value>4</value>
      <reason>Data will be made available on request</reason>
      <comments />
    </dataset>
  </datasets>
</data>
